# Supplementary material for: Surface NKG2C Identifies Differentiated αβT-Cell Clones Expanded in Peripheral Blood
Source: Front Immunol. 2021 Feb 16;11:613882. doi: 10.3389/fimmu.2020.613882 (PMC7921799; doi:10.3389/fimmu.2020.613882)
Supplement: Supplementary file 2 [file Table_1.xlsx]

## Sheet: STable 1
Supplementary Table 1. TCR beta repertoire sequencing (eight individuals)
donor ID	sample	number of raw sequencing reads	number of unique TCR beta cDNA molecules identified*	number of unique TCR beta clonotypes identified
1	CD3+CD56-NKG2C+	1289348	23880	8295
1	CD3+CD56+NKG2C-	1688946	13396	5287
1	CD3+CD56+NKG2C+	1564391	97220	6226
1	CD4 T cells	5866624	295658	238168
1	CD8 T cells	1479290	199704	134219
1	bulk T cells	9445144	918267	694433
2	CD3+CD56-NKG2C+	1005037	9701	1296
2	CD3+CD56+NKG2C-	1481348	41419	343
2	CD3+CD56+NKG2C+	1759562	84948	2333
2	CD4 T cells	2736168	570416	158040
2	CD8 T cells	2640328	504757	319442
2	bulk T cells	5406828	1053226	589186
3	CD3+CD56-NKG2C+	1023152	22921	2453
3	CD3+CD56+NKG2C-	1332510	58066	680
3	CD3+CD56+NKG2C+	1384900	51904	3406
3	CD4 T cells	3198135	571597	356205
3	CD8 T cells	3971515	645534	218681
3	bulk T cells	5663597	880634	535573
4	CD3+CD56-NKG2C+	1207333	5292	165
4	CD3+CD56+NKG2C-	1019231	2338	670
4	CD3+CD56+NKG2C+	1380261	9664	112
4	CD4 T cells	1465344	331805	224114
4	CD8 T cells	1593825	276009	110011
4	bulk T cells	3259032	696687	387133
5	CD3+CD56-NKG2C+	1565551	33574	735
5	CD3+CD56+NKG2C-	2071161	235282	7680
5	CD3+CD56+NKG2C+	1354204	103661	380
5	CD4 T cells	6454169	1169618	453446
5	CD8 T cells	7774060	1055341	210656
6	CD3+CD56-NKG2C+	526554	747	56
6	CD3+CD56+NKG2C-	902319	6162	697
6	CD3+CD56+NKG2C+	523531	388	33
6	CD4 T cells	5023110	961388	520900
6	CD8 T cells	4852398	590629	166865
6	bulk T cells	9331689	898427	488321
7	CD3+CD56-NKG2C+	527464	3108	304
7	CD3+CD56+NKG2C-	506227	4041	135
7	CD3+CD56+NKG2C+	696914	354	69
7	CD4 T cells	2416987	510162	179405
7	CD8 T cells	2525932	245595	32716
8	CD3+CD56-NKG2C+	444877	42168	15033
8	CD3+CD56+NKG2C-	1955051	208085	21905
8	CD3+CD56+NKG2C+	419495	47691	3221
8	CD4 T cells	3214272	719189	369843
8	CD8 T cells	3424899	689175	141859
8	bulk T cells	5777927	1177813	525980
*number of TCR be6 cDNA molecules labeled with unique molecular identifier (UMI) and sequenced at least twice
