# Supplementary material for: Surface NKG2C Identifies Differentiated αβT-Cell Clones Expanded in Peripheral Blood
Source: Front Immunol. 2021 Feb 16;11:613882. doi: 10.3389/fimmu.2020.613882 (PMC7921799; doi:10.3389/fimmu.2020.613882)
Supplement: Supplementary file 3 [file Table_2.xlsx]

## Sheet: STable 2
Supplementary Table 2. Most expanded TCR beta clonotypes in CD3+CD56+NKG2C+ subsets
Donor ID				bCDR3 nucleotide sequence	TRBV gene (IMGT)	bCDR3 amino acid sequence	percentage of T cells in the corresponding cells						rank of the clonotype in TCR beta repertoire of the corresponding cells
	Age	Sex	HCMV				CD3+CD56+NKG2C+	bulk PBMC T cells	CD8+ T cells	CD4+ T cells	CD3+CD56-NKG2C+	CD3+CD56+NKG2C-	CD3+CD56+NKG2C+	bulk PBMC T cells	CD8+ T cells	CD4+ T cells	CD3+CD56-NKG2C+	CD3+CD56+NKG2C-
1	20	M	Neg	TGTGCCAGCAGTTTATTTAGGACGTCGTATTGGGATGAGCAGTTCTTC	TRBV12-3/TRBV12-4	CASSLFRTSYWDEQFF	55.573	2.055	7.03	0.00	0.19	1.52	1	1	1	1570	15.5	2
2	25	F	Pos	TGTGCCAGCAGTTCGGACAGATACGAGCAGTACTTC	TRBV14	CASSSDRYEQYF*	50.929	3.891	0.02	15.86	0.99	26.31	1	1	113	1	10	2
3	25	F	Pos	TGTGCCACCAGCAGAGAAGCGGGGGACACCGGGGAGCTGTTTTTT	TRBV15	CATSREAGDTGELFF**	11.255	0.237	1.02	0.00	not found	0.01	1	4	4	221978	not found	87.5
4	25	F	Pos	TGTGCCAGCAGTTTTCGGACAGGGCCCCCGCCCTACAATGAGCAGTTCTTC	TRBV6-2/TRBV6-3/TRBV6-5/TRBV6-6	CASSFRTGPPPYNEQFF	71.647	0.976	2.18	0.00	60.05	3.46	1	2	3	130470	1	2
5	30	M	Pos	TGTGCCAGCAGCCTTATACCCCTCCCCTACGAGCAGTACTTC	TRBV11-2	CASSLIPLPYEQYF	42.215	ND	2.49	0.00	28.3	1.38	1	ND	3	10909.5	1	10
6	52	F	Pos	TGCGCCAGCTTGACTAGCGGGAGACCCCCCGAGACTACAGATGAGCAGTTCTTC	TRBV10-2	CASLTSGRPPETTDEQFF	67.526	1.335	3.92	0.00	44.58	0.13	1	3	4	26507	1	61.5
7	50	F	Pos	TGTGCCAGTAGTGGGGTCAGGCGGAGTGAAAAACTGTTTTTT	TRBV19	CASSGVRRSEKLFF	35.593	ND	0.02	not found	1	not found	1	ND	224.5	not found	12	not found
8	58	M	Pos	TGTGCCAGCAGTTTCGGGCCTGTCGGCGGGAGGATACCCTACAATGAGCAGTTCTTC	TRBV12-3/TRBV12-4	CASSFGPVGGRIPYNEQFF	75.954	2.572	3.19	0.00	38.95	0.18	1	2	4	32439	1	27
	*has 1 mismatch in CDR3 with A*02-NLV (CMV) epitope-specific TCR beta (VDJdb search)
	**has 1 mismatch in CDR3 with A*02-LLW (YFV) epitope-specific TCR beta (VDJdb search)
