# Supplementary material for: Surface NKG2C Identifies Differentiated αβT-Cell Clones Expanded in Peripheral Blood
Source: Front Immunol. 2021 Feb 16;11:613882. doi: 10.3389/fimmu.2020.613882 (PMC7921799; doi:10.3389/fimmu.2020.613882)
Supplement: Supplementary file 4 [file Table_3.xlsx]

## Sheet: STable3
Supplementary Table 3.Top 10 TCR beta clonotypes identified in CD3+CD56+NKG2C+ fractions (eight individuals)
	CD3+CD56+NKG2C+
Individual	ranc	percentage	CDR3 nucleotide sequence	CDR3 amino acid sequence	TRBV gene*
1	1	55.6	TGTGCCAGCAGTTTATTTAGGACGTCGTATTGGGATGAGCAGTTCTTC	CASSLFRTSYWDEQFF	TRBV12-4, TRBV12-3
1	2	2.3	TGCGCCAGCAGTGATCTACAGGGGCTTGCTTTTGAAGCTTTCTTT	CASSDLQGLAFEAFF	TRBV10-2
1	3	2.2	TGTGCCAGCAGCTTAGGGCTATCTGAAATCGATGAGCAGTTCTTC	CASSLGLSEIDEQFF	TRBV7-9
1	4	1.3	TGTGCCAGCAGCTTCCTCCGCGCAACTAATGAAAAACTGTTTTTT	CASSFLRATNEKLFF	TRBV7-9
1	5	1.1	TGTGCCAGACCGTCCGGGACAGGGGGTTATGAGCAGTACTTC	CARPSGTGGYEQYF	TRBV7-4
1	6	0.9	TGCAGGGTCACGGGGAATTCCTACAATGAGCAGTTCTTC	CRVTGNSYNEQFF	TRBV29-1
1	7	0.8	TGTGCCAGCAGCGCCCCATGGACTAGCGGGAGCGATGAGCAGTTCTTC	CASSAPWTSGSDEQFF	TRBV7-9, TRBV11-1
1	8	0.7	TGCGCCAGCAGCAATCTAGGGCCCGAGGGCCCCTACGAGCAGTACTTC	CASSNLGPEGPYEQYF	TRBV10-2
1	9	0.6	TGTGCCAGCAGTCCAGACTACGCTTCCTACGAGCAGTACTTC	CASSPDYASYEQYF	TRBV7-2, TRBV7-8
1	10	0.6	TGTGCCAGCAGTTTCCTAGGGACTAGCACAGATACGCAGTATTTT	CASSFLGTSTDTQYF	TRBV28
1	other clones	33.9		NA	NA
2	1	50.9	TGTGCCAGCAGTTCGGACAGATACGAGCAGTACTTC	CASSSDRYEQYF	TRBV14
2	2	15.9	TGTGCCAGCAGCCAAGGGAGGACCTACGAGCAGTACTTC	CASSQGRTYEQYF	TRBV14
2	3	6.2	TGTGCCAGCAGCTTAGGGGAGAATTCTAACTATGGCTACACCTTC	CASSLGENSNYGYTF	TRBV13
2	4	2.7	TGTGCCAGCAGTGGGACAGGGGGCTCTGGGGCCAACGTCCTGACTTTC	CASSGTGGSGANVLTF	TRBV6-4
2	5	0.7	TGTGCCAGCAGTGACGGGGACACCGGGGAGCTGTTTTTT	CASSDGDTGELFF	TRBV6-4
2	6	0.7	TGTGCCAGCAGTTTAAGCTACCAAGAGACCCAGTACTTC	CASSLSYQETQYF	TRBV12-4, TRBV12-3
2	7	0.6	TGTGCCAGCAGCTTGGCGGTGACCGGGAGGGACTATGGCTACACCTTC	CASSLAVTGRDYGYTF	TRBV5-6, TRBV5-7, TRBV5-5
2	8	0.5	TGTGCCAGCAGCCTACTAGCGGGAGGGTCGGGGGATACGCAGTATTTT	CASSLLAGGSGDTQYF	TRBV7-2, TRBV11-2, TRBV7-8
2	9	0.5	TGTGCCGCCACAACGGGCGATGAGCAGTTCTTC	CAATTGDEQFF	TRBV25-1
2	10	0.4	TGTGCCAGCAGCCAAAGCCCAGGTAGTGAAGATACGCAGTATTTT	CASSQSPGSEDTQYF	TRBV3-2, TRBV3-1
2	other clones	20.8	other clones	NA	NA
3	1	11.3	TGTGCCACCAGCAGAGAAGCGGGGGACACCGGGGAGCTGTTTTTT	CATSREAGDTGELFF	TRBV15
3	2	3.2	TGTGCCAGTAGTATAGGCGCAGCCAGGGAGGCCGGGGAGCTGTTTTTT	CASSIGAAREAGELFF	TRBV19
3	3	2.9	TGTGCCAGCAGTTCCCTAGCGGGGGGATACACCGGGGAGCTGTTTTTT	CASSSLAGGYTGELFF	TRBV12-4, TRBV12-3
3	4	2.4	TGCGCCAGCAGCCAAGATACCGATGGGGCACGGAAGCAGTTCTTC	CASSQDTDGARKQFF	TRBV4-3, TRBV4-1, TRBV4-2
3	5	2.1	TGTGCCAGAAGCTTGGAGGGGGGCCAGAGCTCCTACAATGAGCAGTTCTTC	CARSLEGGQSSYNEQFF	TRBV5-3
3	6	1.8	TGTGCCAGCAGCCAAGATAGGGGGTCGACACCCCTCCACTTT	CASSQDRGSTPLHF	TRBV14
3	7	1.7	TGCGCCAGCAGCTTCTTCCGACTAGCCGGGAAAGATACGCAGTATTTT	CASSFFRLAGKDTQYF	TRBV5-1
3	8	1.6	TGCAGTGCTAGAGAAGGGACGCCCTCTGGGGCCAACGTCCTGACTTTC	CSAREGTPSGANVLTF	TRBV20-1
3	9	1.6	TGTGCCAGCAGTGCCACGCGACTAGCGGGAGACGAGACCCAGTACTTC	CASSATRLAGDETQYF	TRBV6-4
3	10	1.6	TGTGCCACCAGTGAGTCCCTGGACACCGGGGAGCTGTTTTTT	CATSESLDTGELFF	TRBV24-1
3	other clones	69.8	other clones	NA	NA
4	1	71.6	TGTGCCAGCAGTTTTCGGACAGGGCCCCCGCCCTACAATGAGCAGTTCTTC	CASSFRTGPPPYNEQFF	TRBV6-2, TRBV6-3, TRBV6-6, TRBV6-5
4	2	18	TGTGCCAGCAGCAAAGAGGCCCCCGATAGCAATCAGCCCCAGCATTTT	CASSKEAPDSNQPQHF	TRBV21-1
4	3	2.2	TGTGCCAGCAGTTACTCGAACAGTCCCAATGAGCAGTTCTTC	CASSYSNSPNEQFF	TRBV6-6, TRBV6-5, TRBV6-2, TRBV6-3, TRBV6-8
4	4	1.4	TGTGCCAGCAGTCCAATAGGGCTACTCACGAATACGCAGTATTTT	CASSPIGLLTNTQYF	TRBV28
4	5	1.2	TGTGCCAGCAGTTGTGGAGATACGCAGTATTTT	CASSCGDTQYF	TRBV12-4, TRBV12-3
4	6	0.7	TGTGCCAGCACGCTCTCGCGGGGATTCCAAGAGACCCAGTACTTC	CASTLSRGFQETQYF	TRBV12-4, TRBV12-3
4	7	0.4	TGTGCCAGCAGCCGAGGCGGGAGTGGAGAGGAGACCCAGTACTTC	CASSRGGSGEETQYF	TRBV12-4, TRBV12-3
4	8	0.3	TGTGCCAGCAGTTACCCTAGCGGGGTGAACACCGGGGAGCTGTTTTTT	CASSYPSGVNTGELFF	TRBV12-4, TRBV12-3
4	9	0.2	TGCAGCGTTCGGCGGAACCAAGAGACCCAGTACTTC	CSVRRNQETQYF	TRBV29-1
4	10	0.2	TGCGCCAGCAGCCAAGATCCAGGGGGGCCCTCTGGGGCCAACGTCCTGACTTTC	CASSQDPGGPSGANVLTF	TRBV4-3, TRBV4-1, TRBV4-2
4	other clones	3.8	other clones	NA	NA
5	1	42.2	TGTGCCAGCAGCCTTATACCCCTCCCCTACGAGCAGTACTTC	CASSLIPLPYEQYF	TRBV11-2
5	2	13.1	TGTGCCAGCAGTCCCGGGACTAGGAAAGAGCAGTTCTTC	CASSPGTRKEQFF	TRBV12-4, TRBV12-3
5	3	11.3	TGTGCCAGCAGCTTAAGGGGCCCCCGCCCTTCCACCGGGGAGCTGTTTTTT	CASSLRGPRPSTGELFF	TRBV7-9, TRBV11-1
5	4	8.9	TGTGCCAGCAGCCCCGGGCACTACGAGCAGTACTTC	CASSPGHYEQYF	TRBV7-9
5	5	8.4	TGTGCCAGCAGTTCTCGGTCTTGGACAGGGTTCGACGAGCAGTACTTC	CASSSRSWTGFDEQYF	TRBV28
5	6	2.9	TGTGCCAGCAGTTTGGTAGTCGGCAGCCGGTGGGGCAATCAGCCCCAGCATTTT	CASSLVVGSRWGNQPQHF	TRBV28
5	7	2.3	TGTGCCAGCAGCTTCGGGACATGGCTATACAATGAGCAGTTCTTC	CASSFGTWLYNEQFF	TRBV5-8, TRBV5-4
5	8	1.9	TGTGCCAGCAGCTACGGACGGATACCTAATCAGCCCCAGCATTTT	CASSYGRIPNQPQHF	TRBV12-4, TRBV12-3
5	9	1.2	TGTGCCAGCAGCTTATTCAGAGGGGCGGGAGGCTACACCTTC	CASSLFRGAGGYTF	TRBV7-9
5	10	0.7	TGTGCCAGCAGCCGAAGCTACTGGTTCACAGATACGCAGTATTTT	CASSRSYWFTDTQYF	TRBV11-1, TRBV11-3
5	other clones	7.1	other clones	NA	NA
6	1	67.5	TGCGCCAGCTTGACTAGCGGGAGACCCCCCGAGACTACAGATGAGCAGTTCTTC	CASLTSGRPPETTDEQFF	TRBV10-2
6	2	12.1	TGCGCCAGCAGCCCCCCGGGACAGGGGATTTCTGGGGCCAACGTCCTGACTTTC	CASSPPGQGISGANVLTF	TRBV4-1, TRBV4-3
6	3	4.4	TGTGCCAGTTTTGACAGGGCTGGCAACTATGGCTACACCTTC	CASFDRAGNYGYTF	TRBV19
6	4	4.1	TGTGCCAGCAGTCCCGCGGCCAGGCCCGGCCTTGCTGAGCAGTTCTTC	CASSPAARPGLAEQFF	TRBV12-3, TRBV12-4
6	5	1.3	TGCAGCGTTGAAGATTCGAACCACAATGAGCAGTTCTTC	CSVEDSNHNEQFF	TRBV29-1
6	6	1	TGTGCCAGCGGGCTAGCGGGAGAGATAACCAAATACAATGAGCAGTTCTTC	CASGLAGEITKYNEQFF	TRBV11-2, TRBV7-2, TRBV11-3
6	7	0.8	TGTGCCAGCGGGCTAATATTAGGACAGCCGACTACCCAC	CASGLILGQPTTH	TRBV6-4
6	8	0.8	TGTGCCAGTAGTAATGGCTACAATGAGCAGTTCTTC	CASSNGYNEQFF	TRBV19
6	9	0.5	TGCGCCAGCAGCTTACAACAGGGCCGCTATGGCTACACCTTC	CASSLQQGRYGYTF	TRBV5-1
6	10	0.5	TGTGCCAGCAGCCCCGGAAAGGACAGGGGGGCAGATACGCAGTATTTT	CASSPGKDRGADTQYF	TRBV11-1
6	other clones	7	other clones	NA	NA
7	1	35.6	TGTGCCAGTAGTGGGGTCAGGCGGAGTGAAAAACTGTTTTTT	CASSGVRRSEKLFF	TRBV19
7	2	11.3	TGTGCCAGCGCTCGAGCGGGAGTCCCCTACGAGCAGTACTTC	CASARAGVPYEQYF	TRBV9
7	3	6.8	TGTGCCAGCAGCCCACACAGGGTTTACAATGAGCAGTTCTTC	CASSPHRVYNEQFF	TRBV9
7	4	6.5	TGTGCCAGCAGCTGGGCCGTGGGACCTCGCACAGATACGCAGTATTTT	CASSWAVGPRTDTQYF	TRBV5-6, TRBV5-7
7	5	3.7	TGTGCCAGCAGCCTTCAGATAATAGCGGGGCTGGGAGAGACCCAGTACTTC	CASSLQIIAGLGETQYF	TRBV3-2, TRBV3-1
7	6	2	TGTGCCAGCAGTGTGGGTCCCGAGCAGTACTTC	CASSVGPEQYF	TRBV2
7	7	1.7	TGCAGCGTTTTCTTTGACAGGGTGAACACTGAAGCTTTCTTT	CSVFFDRVNTEAFF	TRBV29-1
7	8	1.4	TGCAGTGCTAGGTGGGAGCCTCCTTTCATGAACACTGAAGCTTTCTTT	CSARWEPPFMNTEAFF	TRBV20-1
7	9	1.4	TGTGCCAGCAGCTTAGCCGGGAGCCCCTACGAGCAGTACTTC	CASSLAGSPYEQYF	TRBV11-1, TRBV11-3
7	10	1.4	TGTGCCAGCAGTTACTCGGGGACTAGCGGGCCGCACAATGAGCAGTTCTTC	CASSYSGTSGPHNEQFF	TRBV6-5, TRBV6-6, TRBV6-2, TRBV6-3, TRBV6-8
7	other clones	28.2	other clones	NA	NA
8	1	76	TGTGCCAGCAGTTTCGGGCCTGTCGGCGGGAGGATACCCTACAATGAGCAGTTCTTC	CASSFGPVGGRIPYNEQFF	TRBV12-4, TRBV12-3
8	2	1.7	TGCGCCAGCAGCTTGGCCCCGACAATTCAAGAGACCCAGTACTTC	CASSLAPTIQETQYF	TRBV5-1
8	3	1.4	TGTGCCAGCAGTCCAAACATCGGGGAGCAGTACTTC	CASSPNIGEQYF	TRBV6-2, TRBV6-3, TRBV6-1
8	4	1.1	TGCAGTGCTGCCAACGCACTAGCGGGAGCCCACTACGAGCAGTACTTC	CSAANALAGAHYEQYF	TRBV20-1
8	5	0.6	TGTGCCAGCAGCTCCCTAGGGGGGATCAACACCATATATTTT	CASSSLGGINTIYF	TRBV9
8	6	0.6	TGTGCCAGCATGGACCGGGGACTCACAGATACGCAGTATTTT	CASMDRGLTDTQYF	TRBV6-1, TRBV6-5, TRBV6-6, TRBV6-8, TRBV6-2
8	7	0.4	TGCGCCAGCAGCCAAGATCGGACAGTTAACTATGGCTACACCTTC	CASSQDRTVNYGYTF	TRBV4-1, TRBV4-3
8	8	0.4	TGTGCCAGCAGTTATAGACTACAAGAGACCCAGTACTTC	CASSYRLQETQYF	TRBV6-2, TRBV6-3, TRBV6-5, TRBV6-1
8	9	0.4	TGTGCCAGCGGTACAGGCGCAGGTGTGTACGAGCAGTACTTC	CASGTGAGVYEQYF	TRBV13
8	10	0.4	TGTGCCAGCAGCCGACTAGCGGGAACCAACGAGCAGTACTTC	CASSRLAGTNEQYF	TRBV27
8	other clones	17.1	other clones	NA	NA
					*In case of several TRBV reference seuqence matched for sequenced TRB fragment of the particular clonotype, all the TRBV identifiers are shown (based on MiXCR identification)
